# Supplementary material for: Senescent cells limit p53 activity via multiple mechanisms to remain viable
Source: Nat Commun. 2022 Jun 28;13:3722. doi: 10.1038/s41467-022-31239-x (PMC9240076; doi:10.1038/s41467-022-31239-x)
Supplement: Supplementary file 4 — Source Data [file 41467_2022_31239_MOESM4_ESM.xlsx]

## Sheet: Fig 1
	shRNA-1				shRNA-2
log2 (fold change)	Ccl2	Cxcl1	Mmp2	Tnf	Ccl2	Cxcl1	Mmp2	Tnf
shp21	-0.866721	-0.998265	-0.642855	-0.976717	-0.78127	-0.357958	-0.63692	-0.782436
shRb	-0.552158	-0.406208	-0.569648	-0.496424	-0.40338	-0.57834	-0.319291	-0.601067
shSrsf12	-0.382269	-3.19395	-0.796214	-1.20808	0.552177	-0.773848	-0.477822	-0.81857
shRab3il1	-0.278744	-0.551555	-0.258401	-0.92883	-0.255525	-0.958971	0.00234365	-0.779336
shRnase4	-0.161118	-0.51215	0.0829934	0.312491	-1.00714	-0.725805	-0.306052	-0.187946
shRnase6	-0.235701	-0.124136	-0.465596	-0.314998	0.024624	0.82379	-0.531796	-0.296119
shItm2b	-0.526661	0.271301	-0.194849	0.0352202	-0.785484	0.192118	-0.485123	-0.238146
shIfitm3	-0.765469	0.0713672	-0.42342	-0.104714	-0.386481	-0.471919	-0.88139	-0.0122784
shFrmd4b	-0.124277	0.301947	-0.350202	0.23017	-0.438955	0.205281	-0.608431	0.303654
shPncr1	-0.20489	0.438926	-0.487772	0.65106	-0.549782	-0.000531703	-0.371357	0.879268
shCar11	-2.55621	-0.230704	-0.142416	0.185272	-1.64538	-0.540973	0.0204393	-0.113103
shLyrm1	-1.64985	-1.42837	-0.586407	-0.750006	-1.50876	-0.186311	0.339143	0.142912
shA4galt	-0.620977	-0.688062	-0.303215	-0.850131	0.86145	0.597653	-0.258744	0.702705
shEml2	-0.471761	-0.0618	-0.127729	0.00746956	-0.486302	-0.356679	-0.106608	0.159325
shGas7	-0.278927	0.58108	-0.109615	-0.0069382	-0.631762	-0.032665	0.00344212	-0.471219
shAng	0.173067	-0.256622	0.0325203	0.166897	-0.742917	-0.230722	0.238883	-0.142053
shXdh	0.620937	-0.229629	0.0371054	0.1913	0.765621	-0.846155	-0.0440344	-0.439726
shBest1	0.123637	0.454052	0.36194	0.176248	-0.453975	0.0791541	0.0969645	0.0626447
shIfitm6	-0.507032	-0.492562	-0.559453	-0.404693	-0.2309	-0.203041	-0.160389	-0.455986
shAtp6v1a	-1.18303	-0.119077	-0.448584	-3.92451	-1.04603	1.0088	0.657254	-0.607642
shAbca1	-0.076366	-0.0730796	-0.209535	-0.461782	0.163417	-0.852645	-0.0585322	-0.988628
shFth1	0.0093031	-0.204058	-0.0384932	-0.755129	-0.245177	-0.432965	-0.0569794	-0.568479
shIfitm2	-0.192923	0.195413	-0.313708	-0.408782	-0.0616924	0.445896	-0.142952	0.226851
shMdm2	-0.162362	0.324689	0.429204	-0.0142504	-0.0465901	-0.127863	0.209627	0.154261
shMitf	0.224629	0.237174	0.188827	0.0902215	-0.0418094	-0.331187	-0.0355059	0.104638
shDbp	-1.61352	0.278284	0.44064	0.237782	-1.65835	-0.424933	0.311458	1.00811
shTor4a	0.705885	1.30895	0.773966	0.833066	0.749707	1.19529	1.82365	1.68875
shZfp219	0.238136	0.0220421	1.93503	1.92909	-0.756524	-0.675361	1.41303	1.81923
	shRNA-1				shRNA-2
–log10 (p-value)	Ccl2	Cxcl1	Mmp2	Tnf	Ccl2	Cxcl1	Mmp2	Tnf
shp21	4.44579	2.4697	3.7833	3.04645	5.08678	2.00457	4.08738	3.39863
shRb	3.61273	1.72651	3.26217	1.48494	1.48603	1.39635	1.73165	1.73336
shSrsf12	0.33612	2.14692	1.80299	1.42321	0.67474	0.856485	1.31308	1.02934
shRab3il1	0.628443	0.922859	0.827546	1.40501	0.968996	1.09785	0.00462474	1.5268
shRnase4	0.285416	1.42389	0.29543	0.711511	2.88663	2.70027	1.54284	0.198625
shRnase6	0.676537	0.26424	1.67973	0.673776	0.0500854	0.855478	2.86283	1.18122
shItm2b	2.45387	0.325503	0.569014	0.0669421	2.55545	0.142806	3.42014	0.403157
shIfitm3	1.13233	0.129844	1.62568	0.27055	2.36353	0.609999	2.42524	0.0112287
shFrmd4b	0.229603	0.385283	1.86758	0.183232	0.780531	0.189413	2.52864	0.271265
shPncr1	0.261245	0.275706	1.95227	0.770629	0.860618	0.000580812	1.70885	0.489545
shCar11	1.29999	0.184008	0.0807512	0.0482489	1.35604	0.526042	0.0586406	0.112097
shLyrm1	1.39548	0.9594	0.449778	1.03578	1.30209	0.110939	0.328044	0.531651
shA4galt	2.29268	1.43545	0.935227	1.7845	0.710096	0.241537	0.451112	0.285098
shEml2	0.658589	0.0480426	0.646068	0.00893285	0.607934	0.70634	0.347105	0.150904
shGas7	0.60742	0.72669	0.326108	0.00873115	2.95448	0.0424317	0.00391342	0.605996
shAng	0.27383	0.332728	0.163676	0.358536	3.40722	0.440163	0.942335	0.47037
shXdh	0.715904	0.702588	0.115204	0.350763	0.757621	0.747	0.0602679	0.542309
shBest1	0.163756	0.641966	1.4259	1.02503	0.739017	0.110506	0.710452	0.137018
shIfitm6	0.871526	0.829355	1.88929	0.489463	0.457111	0.29712	0.360796	0.544691
shAtp6v1a	1.0342	0.0434854	0.485213	1.72111	1.15988	0.76026	1.83591	0.654486
shAbca1	0.17535	0.0659927	1.29561	0.897832	0.298193	1.23808	0.201793	1.45773
shFth1	0.0257585	0.21686	0.126102	0.761077	0.752042	0.515353	0.205234	0.804489
shIfitm2	0.421184	0.667452	1.262	1.04242	0.268843	0.744544	0.523425	0.553903
shMdm2	1.07324	1.04428	1.49208	0.0511243	0.211426	0.235072	0.741162	0.448344
shMitf	1.01552	0.415743	1.18217	0.269334	0.0809307	1.00616	0.136712	0.346174
shDbp	1.08116	0.254083	0.428708	1.71176	1.14281	1.02557	0.186773	1.03132
shTor4a	1.19881	0.0434854	0.642447	0.487118	0.773452	0.76026	0.983403	1.34016
shZfp219	0.171147	0.151966	1.74433	1.08746	0.853225	0.581264	2.16819	1.1146

## Sheet: Fig 2
Fig 2b		IR-SnC
		Rnase4	Mdm2	Ang	Xdh	Abca1	Fth1	Bcl2l1
shRNA-1	#1	47.3802	27.7111	91.6834	36.8652	53.2885	60.8046	72.8965
	#2	35.1935	21.3311	46.1996	42.1954	67.8526	77.5679	102.866
	#3	35.9465	33.973	54.9562	51.0849	76.4595	63.3836	79.3938
	#4	49.5055	28.0163	112.929	61.6539	84.5548	61.0834	101.178
	#5	30.9926	20.4102	60.3309	49.6115	55.5069	57.697	65.1771
	#6	43.4184	40.2281	63.3249	85.4382	87.4995	75.7147	78.0885
	#7	46.7435	30.672	42.7451	71.38	79.9806	77.3608	79.0604
	#8	44.8537	42.5889	63.9546	86.5607	88.9543	70.5222	61.6378
	#9	50.2917	44.115	51.8372	75.9215	76.3948	77.3165	67.1209
	#10		58.0921		44.2769	49.7817	66.0101	62.6339
	#11		25.7957		77.3807	66.6483	76.5692	73.8373
	#12		40.4963		48.3354	52.1107	68.0987	56.2267
shRNA-2	#1	62.6995	51.4386	32.2924	57.2718	53.1516	68.139	103.354
	#2	31.3079	34.5531	47.5996	68.5195	73.7481	91.4022	54.8642
	#3	32.4141	39.9658	41.0158	86.219	69.438	70.9262	73.422
	#4	55.5386	92.0771	72.2833	88.7448	64.4882	69.491	72.565
	#5	34.3014	69.1714	36.3648	74.5859	55.6726	76.1283	48.2512
	#6	44.3895	81.033	31.1034	98.0389	81.739	64.7481	57.0761
	#7	52.9404	62.197	73.2782	86.8337	86.0146	80.3464	59.8307
	#8	34.1365	69.3414	41.0807	96.3626	85.332	62.752	72.0444
	#9	34.1155	61.4871	47.0329	81.5915	70.024	105.364	66.5837
	#10		43.3418		47.7505	58.1639	85.3216
	#11		51.7129		51.1818	91.72	98.3589
	#12		45.7288		58.2729	58.2861	78.1771
one-way ANOVA (Sidak's)
shRNA-1 vs shScr		<0.0001	<0.0001	0.0019	<0.0001	<0.0001	<0.0001	0.0007
shRNA-2 vs shScr		<0.0001	<0.0001	<0.0001	0.0017	<0.0001	0.0018	0.0002
Fig 2c		REP-SnC
		Rnase4	Mdm2	Ang	Xdh	Abca1	Fth1	Bcl2l1
shRNA-1	#1	43.7	35.3	97.6	75.1	106	77.9	77.4
	#2	46.5	44.1	128	80.3	89.8	81.9	66.4
	#3	18.1	29.3	92.6	94.6	69.4	73.9	83.6
	#4	34.7	31.9	60	43.8	70.2	82.1	65.5
	#5	70.6	33.7	46.3	42.2	57.4	91	87.3
	#6		44.2	79.3	35.6	67.4	72.2	83.8
	#7		61.4	92.7	96.4	51.1		111
	#8		58.3	83.9	75.7	60.4		95.9
	#9		36.2	76.6	51.4	50.4		71
	#10			80				87.2
	#11
	#12
shRNA-2	#1	73.5	53.4	41.4	104	98.4	88.1	53.8
	#2	80.4	23.9	54.9	96.9	93.8	87.9	42.4
	#3	25.6	37	32.3	84.5	79.9	86.1	26.2
	#4	52.1	81.2	35.4	103	69.5	90.9	27
	#5	61.1	92.9	55.2	85.1	62.3	102	47.2
	#6		60.5	93.9	90.1	94.8	85.3	57.1
	#7		65.8	107	54.3	84.6	61.7
	#8		60.5	64.3	83.7	65.3
	#9		51	85.8	81.7
	#10		48.7	75.1	82.9
	#11			56.6	77.3
	#12			45.4	49.3
one-way ANOVA (Sidak's)
shRNA-1 vs shScr		0.0005	<0.0001	0.0216	0.0003	<0.0001	<0.0001	0.0209
shRNA-2 vs shScr		0.0059	<0.0001	<0.0001	0.0326	0.0148	0.0013	<0.0001
Fig 2d		OI-SnC
		Rnase4	Mdm2	Ang	Xdh	Abca1	Fth1	Bcl2l1
shRNA-1	#1	43.9674	39.9741	80.0777	88.5292	87.4837	27.3462	80.1574
	#2	38.7433	42.4479	58.9691	63.6877	112.407	50.4988	93.0272
	#3	60.6649	34.1753	63.6249	73.7022	68.4987	62.332	82.0926
	#4	39.166	46.8013	61.1417	40.6126	80.0742	62.8186	106.105
	#5		69.9091	82.0768	66.7582	71.3949	60.2077	90.6002
	#6				58.2239	81.1659		75.2344
	#7							77.0171
	#8							78.085
shRNA-2	#1	49.4478	31.6973	56.1709	98.2708	82.0046	53.0556	100.438
	#2	44.8269	45.9517	117.591	86.9456	77.7816	68.1017	47.1198
	#3	33.5859	38.9538	88.9311	94.3387	75.7977	82.8628	67.5581
	#4	34.3874	62.76	90.1274	50.6161		85.4549	71.2571
	#5		63.7389	37.5224	85.8948
	#6			70.3703	55.061
	#7			45.5631	28.3429
	#8			56.0262	70.3811
one-way ANOVA (Sidak's)
shRNA-1 vs shScr		<0.0001	<0.0001	0.0037	0.0012	0.0106	0.0001	0.0386
shRNA-2 vs shScr		<0.0001	<0.0001	0.0038	0.0019	0.015	0.0116	0.0038

## Sheet: Fig 3
Fig 3a		d4 after infection
		Rnase4	Mdm2	Ang	Xdh	Abca1	Fth1	Bcl2l1	Rnase6
cycling cells shScr	#1	1.4	1.4	1.4	1.4	1.3	1.3	1.4	1.4
	#2	0.4	0.4	0.4	0.4	1.8	1.8	0.4	0.4
	#3	2.3	2.3	2.3	2.3	2.3	2.3	2.3	2.3
	#4	1.3	1.9	1.3	1.3	1.9	1.9	1.3	1.3
	#5	1.8	2.1	1.8	1.8	2.1	2.1	1.8	1.8
	#6	2.3	1.1	2.3	2.3	1.1	1.1	2.3	2.3
cycling cells shRNA	#1	4.6	4	3.2	4.5	0	0.5	5.9	0.5
	#2	5.4	2.7	2.8	6	1	1.8	4.6	2.8
	#3	6.4	5.3	3.4	3.3	1.1	2.4	4	1.2
	#4	3.9	5.4	1.5	3.8	1.9	3.8	3.2	0
	#5	5	5.8	1	4.8	2.3	2.2	3.6	1.3
	#6	6.4	3.7	3.2	5.4	1.3	2.6	4.5	0.6
IR-SnC shScr	#1	8.4	8.4	8.4	8.4	6.6	6.6	8.4	8.4
	#2	5.9	5.9	5.9	5.9	7	7	5.9	5.9
	#3	6.3	6.3	6.3	6.3	5.4	5.4	6.3	6.3
	#4	6.6	8.9	6.6	6.6	8.9	8.9	6.6	6.6
	#5	7	11	7	7	11	11	7	7
	#6	5.4	8.4	5.4	5.4	8.4	8.4	5.4	5.4
IR-SnC shRNA	#1	15	14	20	16	10	15	20	7.9
	#2	16.4	10.8	19.7	14	11.2	18.3	25.8	6.59
	#3	15.1	11.6	10.5	6.01	11	12.1	13.6	5.77
	#4	21.9	27.6	19.8	8.7	13.7	20.3	30.8	5.16
	#5	17.8	28	17.9	13	17.4	20.4	22.8	2.03
	#6	14.2	26.6	17.4	8.96	15.5	24.3	21.9	8.15
one-way ANOVA (Sidak's)
cycling cells shRNA vs shScr		0.0003	<0.0001	0.1913	0.008	0.28	0.5292	0.0069	0.6781
IR-SnC shRNA vs shScr		0.0008	0.0191	0.0012	0.0402	0.0005	0.0009	0.0025	0.7985
		d6 after infection
		Rnase4	Mdm2	Ang	Xdh	Abca1	Fth1	Bcl2l1	Rnase6
cycling cells shScr	#1	0.6	0.6	0.6	0.6	0.6	0.6	0.6	0.6
	#2	0.3	0.3	0.3	0.3	0.9	0.9	0.3	0.3
	#3	0.9	0.9	0.9	0.9	0.7	0.7	0.9	0.9
	#4	0.6	0.5	0.6	0.6	0.5	0.5	0.6	0.6
	#5	0.9	2.7	0.9	0.9	2.7	2.7	0.9	0.9
	#6	0.7	1.1	0.7	0.7	1.1	1.1	0.7	0.7
cycling cells shRNA	#1	2.9	5.5	2.4	8	0	2	9.9	3.3
	#2	9	7.9	1.5	3.1	0.5	2.4	4.9	4
	#3	7.7	4.2	1.8	1.9	2.1	1.2	5	3.1
	#4	8.5	5.7	4.1	5.8	6.2	6	4.1	0.5
	#5	12	9.5	4.4	3.5	1.3	2.6	8.9	1.7
	#6	8.9	2.5	4.5	3.3	2.8	1.4	9	0.6
IR-SnC shScr	#1	5.6	5.6	5.6	5.6	16	16	5.6	5.6
	#2	4.8	4.8	4.8	4.8	10	10	4.8	4.8
	#3	4.1	4.1	4.1	4.1	13	13	4.1	4.1
	#4	16	11	16	16	11	11	16	16
	#5	10	11	10	10	11	11	10	10
	#6	13	7.8	13	13	7.8	7.8	13	13
IR-SnC shRNA	#1	15	11	20	11	22	23	14	12
	#2	14.4	10.5	14.2	11.3	25.6	26.7	15.6	10.4
	#3	17.4	17.8	20.7	8.13	18.1	22.9	23.2	12.1
	#4	39.9	28.6	31	24.2	17.1	17.5	37.7	9.78
	#5	41.3	32.7	35.1	21.2	15.7	21.3	33.7	7.69
	#6	36.6	28.2	32.8	16.8	19.3	17.3	42.1	7.84
one-way ANOVA (Sidak's)
cycling cells shRNA vs shScr		0.003	0.0068	0.0114	0.0242	0.5849	0.2425	0.0033	0.1212
IR-SnC shRNA vs shScr		0.008	0.0096	0.0012	0.0047	0.0122	0.0022	0.0042	0.9105
Fig 3b		d4 after infection
		Rnase4	Mdm2	Ang	Xdh	Abca1	Fth1	Bcl2l1	Rnase6
cycling cells shRNA	#1	3.2	2.6	1.8	3.1	0	0	4.5	0
	#2	4.9	2.3	2.4	5.6	0	0	4.2	2.3
	#3	4.1	3	1.1	1	0	0.1	1.7	0
	#4	2.6	3.5	0.3	2.5	0	1.9	1.9	0
	#5	3.2	3.7	0	3	0.2	0.1	1.8	0
	#6	4.1	2.6	0.9	3.1	0.1	1.5	2.2	0
IR-SnC shRNA	#1	6.1	5.3	12	8	3.5	8.9	11	0
	#2	10	4.9	14	8.1	4.1	11	20	0.7
	#3	8.9	5.4	4.2	0	5.6	6.7	7.3	0
	#4	15	19	13	2.1	4.8	11	24	0
	#5	11	17	11	6	6	9	16	0
	#6	8.8	18	12	3.6	7.1	16	17	2.8
t-test (two-tailed, paired)		0.00612528	0.0251713	0.00088507	0.147374	0.000175545	0.000283817	0.0034606	0.745073
		d6 after infection
		Rnase4	Mdm2	Ang	Xdh	Abca1	Fth1	Bcl2l1	Rnase6
cycling cells shRNA	#1	2.3	4.8	1.8	7.4	0	1.4	9.2	2.7
	#2	8.7	7.7	1.2	2.8	0	1.6	4.6	3.7
	#3	6.7	3.2	0.9	0.9	1.3	0.5	4	2.2
	#4	7.9	5.2	3.5	5.1	5.7	5.5	3.4	0
	#5	11	6.8	3.5	2.6	0	0	8	0.8
	#6	8.2	1.4	3.8	2.6	1.7	0.3	8.3	0
IR-SnC shRNA	#1	9.4	5.8	14	5.3	6.1	7.2	8.6	6.5
	#2	9.6	5.7	9.4	6.5	15	16	11	5.6
	#3	13	14	17	4	5.2	10	19	8
	#4	24	18	15	8.3	6.5	6.9	22	0
	#5	31	22	25	11	5	11	23	0
	#6	24	20	20	3.9	12	9.5	29	0
t-test (two-tailed, paired)		0.0142611	0.0369215	0.00065691	0.0898344	0.0209797	0.00544561	0.0126498	0.151045
We note that due to the experimental setup some shScr control values are used for several comparisons when they were assessed in the same experiment.

## Sheet: Fig 4
Fig 4a
		shp53	shMdm2	shMdm2+p53	shAng	shAng+p53	shRnase4	shRnase4+p53	shBcl2l1	shBcl2l1+p53
IR	#1	97.3493	41.9233	64.4388	56.4053	81.2056	48.02	62.1538	60.2249	72.367
	#2	139.942	63.9787	85.2667	73.7599	111.664	73.5605	83.4588	77.1872	105.172
	#3	130.364	58.9551	80.5197	68.29	109.629	61.4621	72.5792	72.2137	92.1029
	#4	77.0936	64.5475	96.5626	71.9591	89.9514	63.1038	85.7718	46.8765	94.2524
	#5	73.3208	55.2362	106.031	62.2796	90.6733	62.829	88.2795	58.7403	92.4471
	#6	67.4833	55.096	97.6645	67.511	92.0563	58.492	89.4574	50.5978	100.876
	#7	93.1527	50.3913	90.5827	61.3042	88.7656	47.2963	76.0397	71.2344	88.818
	#8	89.756	70.3029	96.2033	73.7504	101.159	70.1398	95.3241	67.7502	85.2721
	#9	76.9092	50.1588	75.5103	58.0325	86.3541	53.1615	76.1497	63.0776	88.5789
REP	#1	116.144	77.5624	107.765	83.6011	145.917	66.1487	91.6408	99.2265	118.315
	#2	97.0652	58.6833	104.845	88.8987	139.548	65.3635	94.8062	81.5952	126.803
	#3	97.9827	61.028	92.5969	88.0692	133.088	66.1819	85.9173	63.827	92.9146
	#4	86.9141	50.9746	82.3256	64.5671	89.4574	57.0465	78.4367	94.1875	144.878
	#5	94.9319	89.0166	96.2251	99.4345	102.139	90.4889	87.1535	71.793	76.9186
	#6	89.4803	86.8153	85.3451	91.5545	104.437	91.9471	86.946	95.2616	142.307
	#7	74.4695	65.6992	65.9716	79.7486	62.7106	68.8119	70.374	83.5403	131.104
	#8	84.854	72.1882	91.4995	96.6481	112.923	79.6823	96.0627	65.5018	89.4637
	#9	118.002	105.584	96.8211	103.439	115.981	93.062	87.7943
	#10	83.7256	59.4877	90.9649	83.2804	97.4552	71.6521	97.2314
	#11			107.222	81.6767	144.239		127.438
	#12			108.651	87.4056	148.425		105.693
	#13			103.25	79.1661	134.452		89.2207
	#14			102.622	60.9064	142.139		104.379
OI	#1	95.9478	29.4369	101.202	45.5631	99.9532	31.5403	49.1806	66.4109	102.451
	#2	104.965	44.9806	113.782	56.0262	85.3442	31.303	50.5229	79.6633	105.658
	#3	89.0266	63.4259	120.212	52.0135	76.3696	58.6042	85.5939	67.7229	88.8211
	#4	122.391	68.9442	83.9559	53.1677	96.1292	20.43	67.9413		112.427
	#5	108.106	71.3785	94.3513	85.441	127.47	29.3075	65.5845		113.612
	#6	69.4805	65.4454	96.1735	68.6418	88.1381	48.7451	86.3743		102.123
	#7	63.4732	53.8282	98.8373		100.078	59.317	79.9207
	#8	74.9268	50.1204	101.799		89.1177	54.1706	90.5991
	#9			107.378		108.632		75.9299
	#10			130.028				78.7888
	#11			111.487
	#12			95.0523
one-way ANOVA (Sidak's)
IR shRNA vs. shScr			< 0.0001		< 0.0001		< 0.0001		< 0.0001
IR shRNA+shp53 vs. shScr+p53			0.0379		0.1356		0.0005		0.1345
IR shRNA vs. shRNA+shp53			< 0.0001		< 0.0001		< 0.0001		0.0007
REP shRNA vs. shScr			0.0001		0.1068		0.0002		0.2317
REP shRNA+shp53 vs. shScr+p53			0.7508		0.0117		0.4107		0.3662
REP shRNA vs. shRNA+shp53			0.0005		< 0.0001		0.0045		0.0078
OI shRNA vs. shScr			< 0.0001		< 0.0001		< 0.0001		0.0175
OI shRNA+shp53 vs. shScr+p53			0.775		0.9498		0.0006		0.8448
OI shRNA vs. shRNA+shp53			< 0.0001		< 0.0001		< 0.0001		0.0009
t-test (two-tailed, paired)	IR	0.456013
	REP	0.103605
	OI	0.369686
Fig 4b uncropped westerns
Fig 4c
		Xdh	Abca1	Fth1
Scr	#1	89.2563	89.2563	119.311
	#2	107.631	107.631	89.1626
	#3	103.113	103.113	91.5267
	#4	89.7692	89.7692	92.2223
	#5	111.579	111.579	109.316
	#6	98.6519	98.6519	98.4615
	#7	94.5976	94.5976	95.2177
	#8	106.645	106.645	95.4438
	#9	98.7573	98.7573	109.338
shRNA	#1	61.5369	67.2803	69.4819
	#2	67.3003	83.0377	58.8157
	#3	68.9805	80.6413	68.6975
	#4	46.5266	70.8463	74.6025
	#5	60.0188	87.7504	88.5112
	#6	60.2073	75.9943	73.6747
	#7	37.4562	67.7627	74.014
	#8	48.9533	77.8711	75.5516
	#9	45.0626	72.5792	84.7374
Scr+p53	#1	85.8411	85.8411	113.857
	#2	112.635	112.635	95.5906
	#3	101.523	101.523	90.5526
	#4	79.3982	79.3982	84.3138
	#5	116.019	116.019	113.725
	#6	104.583	104.583	101.962
	#7	91.2571	91.2571	99.3808
	#8	105.837	105.837	101.808
	#9	102.906	102.906	98.8108
shRNA+p53	#1	48.1236	77.1962	79.2382
	#2	64.435	92.9764	71.0198
	#3	60.9546	92.5292	61.5255
	#4	40.032	71.3671	70.2845
	#5	59.0116	96.6137	86.31
	#6	83.9149	87.8687	69.7039
	#7	38.547	75.55	85.4975
	#8	48.235	75.0102	84.3013
	#9	42.7488	77.6953	93.8359
one-way ANOVA (Sidak's)
IR shRNA vs. shScr		< 0.0001	< 0.0001	< 0.0001
IR shRNA+shp53 vs. shScr+p53		< 0.0001	0.0031	0.0002
IR shRNA vs. shRNA+shp53		0.998	0.5404	0.9633
We note that due to the experimental setup some control knockdown values are used for several comparisons when they were assessed in the same experiment.

## Sheet: Fig 5
Fig 5a
	d0	d2	d4	d6	d8	d10
#1	1	14.5571	7.54221	4.64727	1.25412	1.13971
#2	1	14.0277	7.59062	4.42789	1.933	2.1339
#3	1	5.03697	4.63028	1.82136	1.19119	0.858412
#4	1	5.35345	5.37657	1.88509	1.39352	1.37828
#5	1	12.4191	7.04672	3.83608	4.81266	2.09234
#6	1	9.43698	4.6917	2.7057	3.85839	1.72328
Fig 5b
one-way ANOVA (Sidak's)
timepoint vs d0		<0.0001	0.0005	0.2828	0.7346	0.9935
Fig 5c
	shScr	shMdm2	shAng	shRnase4	shBclxL
#1	1	3.73698	1.41728	0.628117	0.646407
#2	1	4.25715	0.970598	0.544965	0.425818
#3	1	4.09747	1.40473	0.930761	1.29897
#4	1		1.22797	0.59561
#5	1		1.36841	0.488778
one-sample t-test (vs shScr)		0.0026	0.0296	0.0093	0.5078
Fig 5d
	shScr	shMdm2	shAng	shRnase4	shBclxL
Puma	1.04593	2.12066	3.24953	0.938473	0.949532
	1.12	2.35273	3.12163	0.751512	0.817146
	0.834066	1.97225	1.83943	0.689408	0.880286
	1.29478	1.48625	1.1061	0.947381	4.29156
	0.810265	1.33138	0.909821	1.35936	1.45427
	0.894952	1.31648	0.966127	1.01603	1.89333
	1.23695	4.70657	1.49508	2.4258	0.889007
	0.755492	3.59451	3.19118	1.41038	0.649042
	1.00756	3.01257	3.33223	1.1341	0.463468
t-test (two-tailed, paired)		0.00505822	0.0150151	0.313844	0.349306
Noxa	1.07468	2.71	3.21978	0.951333	0.853087
	1.20163	3.25242	4.04215	1.21916	0.959287
	0.723685	1.21313	3.32412	0.875321	0.719516
	1.15001	1.84638	3.08001	0.890699	2.29335
	0.986719	1.66413	1.85391	0.8074	1.20669
	0.863275	1.64204	2.08033	0.790271	1.32267
	0.961066	3.26761	1.37914	2.05042	0.639881
	0.84027	3.75427	1.47341	1.79213	0.715478
	1.19866	2.84424	1.57593	1.98006	0.785654
t-test (two-tailed, paired)		0.000879917	0.00184295	0.175025	0.745672
Bax	1.17264	2.30314	1.40522	0.774279	0.748046
	0.960211	2.22008	1.88441	0.60138	0.716121
	0.867149	1.10644	1.50785	0.622795	0.804317
	1.1777	1.24393	1.31634	1.37144	2.1298
	0.763755	1.10658	0.769159	0.996617	1.1612
	1.05855	1.07294	1.14216	1.03405	1.87496
	1.29601	3.54262	1.55391	1.65264	0.821387
	0.755098	2.77855	1.54533	1.1107	0.748154
	0.948894	2.48656	1.58156	1.09428	0.633012
t-test (two-tailed, paired)		0.00855733	0.00638073	0.77955	0.699659
Killer	1.09969	2.69466	1.82859	0.668926	1.24946
	1.15961	2.67194	1.74527	0.692255	1.11555
	0.740703	1.339	1.47759	0.598506	1.24905
	1.26956	1.60675	1.70594	0.711153	1.63967
	0.898271	1.26005	0.972937	0.675721	1.97755
	0.832171	1.33821	1.13507	0.634389	1.88362
	1.16507	3.14665	1.25098	1.0325	0.868222
	0.785152	2.78117	1.34899	0.941804	0.743224
	1.04978	1.81424	1.72201	1.19816	0.858996
t-test (two-tailed, paired)		0.00164708	0.000644121	0.0406884	0.128984

## Sheet: Fig 6
Fig 6b
	4 Gy			10 Gy
	shScr	shRnase4	shAng	shScr	shRnase4	shAng
#1	20.339	1.75439	0	5.92593	0	0.900901
#2	26.4957	2.72727	0	0.952381	0	0.952381
#3	17.6471	0	0.840336	1.86916	0.900901	0
one-way ANOVA (Sidak's)
shRNA vs shScr		0.0178	0.0344		0.4447	0.4488
Fig 6c
	4 Gy			10 Gy
	shScr	shRnase4	shAng	shScr	shRnase4	shAng
#1	20.339	1.75439	0	5.92593	0	0.900901
#2	26.4957	2.72727	0	0.952381	0	0.952381
#3	17.6471	0	0.840336	1.86916	0.900901	0
one-way ANOVA (Sidak's)
shRNA vs shScr		0.0167	<0.0001		0.019	0.0261
Fig 6d
	4 Gy			10 Gy
	shScr	shRnase4	shAng	shScr	shRnase4	shAng
#1	20.339	1.75439	0	5.92593	0	0.900901
#2	26.4957	2.72727	0	0.952381	0	0.952381
#3	17.6471	0	0.840336	1.86916	0.900901	0
one-way ANOVA (Sidak's)
shRNA vs shScr		0.0755	0.144		0.0013	0.0126
Fig 6e

## Sheet: Fig 7
Fig 7a
Fig 7b
Fig 7c
	EV	Rnase4-Myc-Flag	Ang-Myc-Flag
#1	4.73585	42.2	31.9833
#2	7.72549	47.1132	40.9412
#3	8.43333	78.7255	63.8679
one-way ANOVA (Sidak's)
shRNA vs shScr		0.0137	0.0381
Fig 7d
	EV	Rnase4-Myc-Flag	Ang-Myc-Flag
#1	21.4074	211.474	255.389
#2	31.193	525.94	624.75
#3	42.4615	477.885	540.38
one-way ANOVA (Sidak's)
shRNA vs shScr		0.043	0.0215

## Sheet: Fig 8
Fig 8b

## Sheet: Fig 9
Fig 9a
		MDM2	RNASE4	ANG	BCL2L1
shRNA-1	#1	74.155	37.0078	97.9431	33.1569
	#2	89.0511	45.4128	69.1284	42.1385
	#3	94.6075	42.6756	100.888	63.9122
	#4	79.0189	24.5724	90.8823	63.2926
shRNA-2	#1	69.7613	31.8137	100.294	25.4456
	#2	43.3777	45.163	93.6483	41.524
	#3	86.1468	41.389	113.955	60.6917
	#4	74.722	25.1751	107.356	42.25
one-way ANOVA (Sidak's)
shRNA-1 vs shScr		0.1715	<0.0001	0.3082	0.0006
shRNA-2 vs shScr		0.0085	<0.0001	0.8337	0.0002
Fig 9b
		MDM2	RNASE4	BCL2L1
Scr	#1	100	100	100
	#2	100	100	100
	#3	100	100	100
shRNA	#1	21.21	19.5068	53.3154
	#2	35.9701	25.3763	62.7393
	#3	41.9945	30.1709	59.4584
Scr+p53	#1	100	100	100
	#2	100	100	100
	#3	100	100	100
shRNA+p53	#1	47.5305	49.4942	73.0391
	#2	60.9743	35.0662	78.7394
	#3	63.2864	37.206	75.8227
one-way ANOVA (Sidak's)
shRNA vs. shScr		< 0.0001	< 0.0001	< 0.0001
shRNA+shp53 vs. shScr+p53		0.0002	< 0.0001	< 0.0001
shRNA vs. shRNA+shp53		0.0074	0.0112	0.0002
Fig 9c
d4 post-IR	EV	Rnase4-Myc-Flag		d4 post-IR						d10 post-IR
#1	20.3393	106.157		EV			Rnase4-Myc-Flag			EV			Rnase4-Myc-Flag
#2	16.8364	89.0714		#1	#2	#3	#1	#2	#3	#1	#2	#3	#1	#2	#3
#3	18.5185	111.327		27	9	5	49	39	80	47	11	13	373	342	292
				46	0	31	202	197	113	84	87	24	570	476	196
t-test (two-tailed, unpaired)				15	19	20	94	72	37	44	69	48	315	553	153
shRNA vs shScr		0.000251232		49	27	12	121	59	49	8	45	19	490	244	105
				22	35	7	40	84	192	41	41	25	349	228	352
d10 post-IR	EV	Rnase4-Myc-Flag		27	6	28	161	151	266	39	43	99	491	780	593
#1	40.2909	368.3		11	24	1	165	95	175	7	57	39	74	122	381
#2	39.7818	270.611		33	23	30	349	118	55	16	32	88	258	323	352
#3	49.7049	188.754		15	14	14	82	137	113	24	24	126	633	186	204
				32	33	13	125	8	57	64	20	33	455	72	59
t-test (two-tailed, unpaired)				20	40	5	207	140	167	6	76	124	157	242	138
shRNA vs shScr		0.011042		16	12	0	99	111	77	22	69	127	498	688	221
				32	17	10	184	158	166	40	29	80	540	384	429
				27	15	14	180	122	99	52	24	55	460	85	235
				5	20	23	113	246	70	7	39	12	364	350	84
				32	6	33	22	33	21	51	27	10	201	457	357
				47	7	11	72	161	31	38	21	12	366	191	118
				40	4	12	70	98	58	39	73	18	243	341	51
				32	10	72	49	180	83	28	6	15	613	752	284
				30	7	40	39	30	115	29	9	71	105	95	122
				35	24	11	58	87	79	33	28	124	297	125	118
				5	15	49	43	66	278	100	15	131	262	133	111
				17	21	4	81	56	97	36	16	20	937	157	269
				19	9	14	200	69	62	19	79	30	220	372	89
				10	12	19	247	89	24	61	87	13	544	206	179
				9	19	13	76	74	83	61	37	11	415	66	349
				25	10	21	16	146	61	18	55	4	173	125	78
				6	29	15	117	70	61	6	52	57	195	204	94
				9	16	5	96	22	141	101	34	67	243	206	203
				9	20	10	92	152	64	14	70	47	195	176	189
				6	13	13	60	44	144	12	24	59	202	57	79
				16	37	31	45	89	180	22	32	53	314	122	91
				7	6	45	114	197	96	44	21	59	714	88	74
				15	10	51	41	126	108	66	115	47	183	243	117
				10	10	43	63	37	45	75	26	77	367	139	36
				14	15	10	61	142	47	12	29	40	415	299	254
				21	8	16	122	41	58	20	21	34	188	596	38
				8	11	4	67	19	116	43	14	46	407	397	43
				9	15	19	151	42	135	19	24	94	146	514	47
				6	24	11	206	19	42	12	39	50	510	98	122
				16	9	17	134	14	149	29	31	16	801	105	87
				29	18	1	105	112	168	57	38	40	570	308	66
				8	40	29	19	52	150	59	19	23	185	46	92
				9	20	13	43	63	183	63	28	29	299	203	366
				7	27	17	51	86	127	25	29	45	582	121	72
				20	7	16	67	44	87	47	64	51	267	200	35
				16	12	16	33	83	204	54	44	14	497	399	93
				19	19	7	92	193	64	39	44	58	355	372	106
				34	14	10	141	39	25	90	49	103	185	166	219
				26	11	32	203	49	457	26	45	29	192	300	205
				59	24	8	147	81	88	115	45	55		316	366
				15	20	13		84	142	57	17	22		124	191
				18	26	23		58		31	46	33		377	207
				15	16	13		97		47	4	20		342	345
				9	11			37		17	65	26			182
				25				70				33			520
												38			301
												81
												91
												19
												105

## Sheet: Fig S2
Fig S2
		p21	Rb	Atp6v1a	Itm2b	A4galt	Car11	Xdh	Fth1	Abca1	Tor4a	Rab3il1	Zfp219	Gas7	Dbp	Best1	Mitf	Ang	Mdm2	Frmd4b	Lyrm1	Rnase4	Eml2	Ifitm6	Rnase6	Srsf12	Pnrc1	Ifitm2	Ifitm3	Bcl2l1
shScr-1	#1	1.431	1.39	0.718	1.179	0.999	1.346	0.935	1.025	1.17	1.088	1.194	0.986	0.403	1.306	0.525	1.181	0.73	1.147	0.622	1.026	0.67	0.746	0.577	1.194	1.559	0.798	1.125	0.68	0.946
	#2	0.866	0.801	1.19	0.959	1.039	1.057	0.776	0.848	0.834	0.934	0.923	1.119	1.69	1.042	1.63	0.955	0.93	0.847	1.614	1.117	1.331	1.555	1.894	0.735	0.89	1.351	0.904	1.774	1.066
	#3	0.703	0.809	1.092	0.863	0.963	0.597	1.289	1.128	0.996	0.979	0.883	0.896	0.907	0.651	0.845	0.864	1.341	1.006	0.764	0.857	0.999	0.699	0.529	1.071	0.551	0.852	0.971	0.545	0.988
	#4				1.053	1.303		0.992	0.941	1.065		1		0.914		1.028	1.189	1.264	1.078	0.998		1.182	1.121	1.067	2.066	0.904	0.937	0.533	1.244	1.051
	#5				0.829	0.887		1.021	1.018	0.915		0.947		0.94		0.9	1.023	0.774	0.976	0.985		0.886	1.05	0.983	0.432	0.913	1.136	1.534	1.018	0.992
	#6				1.118	0.81		0.987	1.04	1.02		1.053		1.146		1.072	0.788	0.962	0.946	1.017		0.932	0.829	0.95	0.501	1.183	0.927	0.932	0.738	0.957
	#7																					1.199		0.705	1.152			0.83	0.944
	#8																					0.909		0.955	0.848			0.973	1.066
	#9																					0.892		1.34				1.197	0.99
shRNA-1	#1	0.033	0.123	0.15	0.181	0.199	0.194	0.169	0.095	0.678	0.133	0.22	0.977	0.08	0.019	0.148	0.345	0.175	0.772	0.326	0.038	0.072	0.322	0.434	0.152	1.055	0.154	0.097	0.059	0.137
	#2	0.034	0.114	0.095	0.145	0.325	0.108	0.186	0.118	0.429	0.119	0.342	0.477	0.116	0.034	0.167	0.182	0.194	0.641	0.196	0.034	0.137	0.39	0.921	0.387	0.663	0.741	0.055	0.063	0.124
	#3	0.038	0.119	0.084	0.128	0.222	0.174	0.292	0.133	0.481	0.122	0.287	0.555	0.112	0.015	0.135	0.181	0.221	0.626	0.235	0.027	0.073	0.41	0.258	0.205	0.237	0.145	0.063	0.064	0.121
	#4				0.332	0.341		0.201	0.131	0.453		0.205		0.119		0.519	0.183	0.243	0.797	0.403		0.105	0.401	1.004	0.473	0.705	0.293	0.365	0.232	0.054
	#5				0.238	0.331		0.275	0.251	0.57		0.294		0.085		0.353	0.141	0.167	0.752	0.284		0.114	0.41	0.702	0.262	0.732	0.441	0.402	0.125	0.044
	#6				0.273	0.231		0.174	0.173	0.398		0.195		0.091		0.328	0.158	0.173	0.616	0.378		0.128	0.302	0.488	0.406	0.656	0.328	0.385	0.13	0.048
	#7																					0.057		0.326	0.083			0.427	0.444
	#8																					0.063		0.333	0.124			0.449	0.477
	#9																					0.045		0.739	0.188			0.424	0.38
shScr-2	#1	shScr-1	1.13458	0.718	shScr-1	1.172	shScr-1	shScr-1	shScr-1	shScr-1	shScr-1	shScr-1	shScr-1	0.837	shScr-1	0.525	shScr-1	1.197	1.078	shScr-1	shScr-1	0.67	shScr-1	shScr-1	shScr-1	shScr-1	shScr-1	shScr-1	shScr-1	shScr-1
	#2		0.98307	1.19		1.026								1.295		1.63		1.155	0.976			1.331
	#3		0.882346	1.092		0.802								0.868		0.845		0.649	0.946			0.999
	#4			1.054		0.999								0.914		1.107		0.73	0.892			1.052
	#5			1.274		1.039								0.94		1.165		0.93	1.018			0.728
	#6			0.672		0.963								1.146		0.728		1.341	1.09			1.22
	#7																	1.264				1.182
	#8																	0.774				0.886
	#9																	0.962				0.932
shRNA-2	#1	0.054	0.397348	0.379	0.015	0.385	0.275	0.166	0.438	0.544	0.17	0.895	0.083	0.145	0.02	0.056	0.826	0.312	0.774	0.31	0.548	0.075	0.557	0.263	0.4	1.118	0.419	0.079	0.041	0.248
	#2	0.051	0.311255	0.342	0.011	0.27	0.209	0.2	0.335	0.261	0.169	0.234	0.121	0.151	0.025	0.062	0.765	0.318	0.732	0.442	0.514	0.047	0.639	0.344	0.733	0.618	0.118	0.047	0.106	0.196
	#3	0.076	0.26849	0.428	0.008	0.219	0.116	0.452	0.397	0.292	0.226	0.311	0.047	0.171	0.019	0.069	0.688	0.211	0.749	0.382	0.479	0.035	0.746	0.227	0.466	0.328	0.118	0.08	0.034	0.113
	#4			0.303	0.24	0.139		0.114	0.323	0.297		0.215		0.523		0.492	0.801	0.467	0.658	0.411		0.146	0.608	0.645	0.449	0.435	0.45	0.184	0.151	0.242
	#5			0.335	0.264	0.229		0.225	0.419	0.381		0.36		0.699		0.443	0.766	0.303	0.558	0.514		0.103	0.654	0.66	0.589	0.711	0.313	0.598	0.103	0.198
	#6			0.297	0.199	0.185		0.184	0.263	0.247		0.202		1.007		0.3	0.642	0.323	0.621	0.28		0.128	0.629	0.657	0.41	0.672	0.251	0.218	0.07	0.142
	#7																	0.223				0.051		0.541	0.146			0.555	0.496
	#8																	0.185				0.032		0.475	0.496			0.296	0.671
	#9																	0.226				0.031		0.684	0.929			0.543	0.309
one-way ANOVA (Sidak's)
shRNA-1 vs shScr		0.0035	0.0007	<0.0001	<0.0001	<0.0001	0.0074	<0.0001	<0.0001	<0.0001	<0.0001	<0.0001	0.1055	<0.0001	0.0015	0.0008	<0.0001	<0.0001	<0.0001	<0.0001	<0.0001	<0.0001	<0.0001	0.0153	0.0002	0.1426	<0.0001	<0.0001	<0.0001	<0.0001
shRNA-2 vs shScr		0.004	0.004	<0.0001	<0.0001	<0.0001	0.0095	<0.0001	<0.0001	<0.0001	<0.0001	<0.0001	0.0011	0.0072	0.0015	0.0005	0.0027	<0.0001	<0.0001	0.0003	0.0006	<0.0001	0.0098	0.0041	0.0102	0.1064	<0.0001	<0.0001	<0.0001	<0.0001
We note that due to the experimental setup some shScr control values were used for both shRNA knockdown comparisons when they were assessed in the same experiment.

[truncated: 6 more sheets: Fig S3, Fig S4, Fig S7, Fig S8, Fig S9, Fig S10]
